# Supplementary material for: Temporal Activity and Distribution of the Invasive Mosquitoes Aedes albopictus and Aedes japonicus in the Zagreb Area, Croatia
Source: Trop Med Infect Dis. 2024 Nov 4;9(11):263. doi: 10.3390/tropicalmed9110263 (PMC11598040; doi:10.3390/tropicalmed9110263)
Supplement: Supplementary file 1 [file tropicalmed-09-00263-s001.zip]

Archive with 1 entries (1 files):
- tropicalmed-3210851-supplementary.pdf
